# Supplementary material for: A New Structural Model of Apolipoprotein B100 Based on Computational Modeling and Cross Linking
Source: Int J Mol Sci. 2022 Sep 29;23(19):11480. doi: 10.3390/ijms231911480 (PMC9569473; doi:10.3390/ijms231911480)
Supplement: Supplementary file 1 [file ijms-23-11480-s001.zip]

Archive with 1 entries (1 files):
- ijms-1917613-supplementary.pdf
